# Supplementary material for: GhFAD3-4 Promotes Fiber Cell Elongation and Cell Wall Thickness by Increasing PI and IP3 Accumulation in Cotton
Source: Plants (Basel). 2024 May 30;13(11):1510. doi: 10.3390/plants13111510 (PMC11174750; doi:10.3390/plants13111510)
Supplement: Supplementary file 1 [file plants-13-01510-s001.zip]

Archive with 1 entries (1 files):
- plants-2985854-supplementary.pdf
